# Supplementary material for: Novel Pathogenic Variant of the TRRAP Gene Detected in a Hungarian Family with Autosomal Dominant Non-Syndromic Hearing Loss
Source: Int J Mol Sci. 2025 Feb 13;26(4):1583. doi: 10.3390/ijms26041583 (PMC11855266; doi:10.3390/ijms26041583)
Supplement: Supplementary file 1 [file ijms-26-01583-s001.zip]

Archive with 1 entries (1 files):
- ijms-3447018-supplementary.xlsx
