# Supplementary material for: Novel Pathogenic Variant of the TRRAP Gene Detected in a Hungarian Family with Autosomal Dominant Non-Syndromic Hearing Loss
Source: Int J Mol Sci. 2025 Feb 13;26(4):1583. doi: 10.3390/ijms26041583 (PMC11855266; doi:10.3390/ijms26041583)
Supplement: Supplementary file 1 [file ijms-26-01583-s001.zip › ijms-3447018-supplementary.xlsx]

## Sheet: variants-1-30-2025
Gene	Type	Chr	Start	Stop	Ref	Alt	dbSNP	Transcript	AA	Nucleotide	Exon	Zygosity	Region	Effect
BPTF	SNP	chr17	67911255	67911255	A	G	rs766229534	NM_182641.4	p.Gln1124Arg	c.3371A>G	11	het	Exonic	Missense
IFT172	SNP	chr2	27453469	27453469	G	T	rs768543764	NM_015662.3	p.Ala1289Asp	c.3866C>A	35	het	Exonic	Missense
NR4A2	SNP	chr2	156326916	156326916	T	A	rs767330388	NM_006186.4	p.Gln388Leu	c.1163A>T	6	het	Exonic	Missense
TRPS1	SNP	chr8	115414393	115414393	T	C	rs986339998	NM_014112.5	p.Asp1172Gly	c.3515A>G	7	het	Exonic	Missense
TRRAP	SNP	chr7	98950922	98950922	A	G	rs1333016292	NM_001375524.1	p.Lys1794Arg	c.5381A>G	39	het	Exonic	Missense
